# Supplementary material for: Optimization of Conditions for Expression of Dengue Serotype 2 EDIII Protein in Escherichia coli and Immune Responses of Adjuvant-Free EDIII Ferritin Nanoparticles Against Dengue Virus in BALB/c Mice
Source: Viruses. 2025 Jan 17;17(1):129. doi: 10.3390/v17010129 (PMC12128699; doi:10.3390/v17010129)
Supplement: Supplementary file 1 [file viruses-17-00129-s001.zip]

Archive with 1 entries (1 files):
- viruses-3360717-supplementary.pptx
